# Supplementary material for: Perceptions and Practices of General Practitioners towards Oral Cancer and Emerging Risk Factors among Indian Immigrants in Australia: A Qualitative Study
Source: Int J Environ Res Public Health. 2021 Oct 22;18(21):11111. doi: 10.3390/ijerph182111111 (PMC8582889; doi:10.3390/ijerph182111111)
Supplement: Supplementary file 1 [file ijerph-18-11111-s001.zip]

Archive with 3 entries (2 files):
- ijerph-1397716-supplementary/
- ijerph-1397716-supplementary/Suplementary_file_1_revised_COREQ.pdf
- ijerph-1397716-supplementary/Supplementary_file_2_revised_Interview guide.pdf
